# Supplementary material for: Exposure of Polycyclic Aromatic Hydrocarbons (PAHs) and Crude Oil to Atlantic Haddock (Melanogrammus aeglefinus): A Unique Snapshot of the Mercapturic Acid Pathway
Source: Environ Sci Technol. 2024 Aug 5;58(33):14855–63. doi: 10.1021/acs.est.4c05112 (PMC11340023; doi:10.1021/acs.est.4c05112)
Supplement: Supplementary file 2 — es4c05112_si_002.zip [file es4c05112_si_002.zip]

Archive with 103 entries (100 files):
- library/index.html
- library/mol/
- library/mol/1,4-dimethylphenanthrene cysteinylglycine A.mol
- library/mol/1,4-dimethylphenanthrene cysteinylglycine B.mol
- library/mol/1,4-dimethylphenanthrene glutathione I.mol
- library/mol/1,4-dimethylphenanthrene glutathione II.mol
- library/mol/1-methylphenanthrene cysteinylglycine A.mol
- library/mol/1-methylphenanthrene cysteinylglycine B.mol
- library/mol/1-Methylphenanthrene glutathione I.mol
- library/mol/1-Methylphenanthrene glutathione II.mol
- library/mol/Anthracene cysteinylglycine.mol
- library/mol/Benz(a)anthracene cysteinylglycine I A.mol
- library/mol/Benz(a)anthracene cysteinylglycine I B.mol
- library/mol/Benz(a)anthracene cysteinylglycine II.mol
- library/mol/Benz(a)anthracene cysteinylglycine III.mol
- library/mol/Benz(a)anthracene cysteinylglycine IV A.mol
- library/mol/Benz(a)anthracene cysteinylglycine IV B.mol
- library/mol/Benz(a)anthracene glutathione I A.mol
- library/mol/Benz(a)anthracene glutathione I B.mol
- library/mol/Benz(a)anthracene glutathione II.mol
- library/mol/Benzo(a)pyrene cysteinylglycine A.mol
- library/mol/Benzo(a)pyrene cysteinylglycine B.mol
- library/mol/Chrysene cysteine.mol
- library/mol/Chrysene cysteinylglycine I A.mol
- library/mol/Chrysene cysteinylglycine I B.mol
- library/mol/Chrysene cysteinylglycine II.mol
- library/mol/Chrysene glutathione I A.mol
- library/mol/Chrysene glutathione I B.mol
- library/mol/Chrysene glutathione II.mol
- library/mol/Chrysene mercapturic acid.mol
- library/mol/Dibenz(a,h)anthracene glutathione I A.mol
- library/mol/Dibenz(a,h)anthracene glutathione I B.mol
- library/mol/Dibenz(a,h)anthracene glutathione II.mol
- library/mol/Phenanthrene cysteinylglycine.mol
- library/mol/Phenanthrene glutathione.mol
- library/png/
- library/png/1,4-dimethylphenanthrene cysteinylglycine A.png
- library/png/1,4-dimethylphenanthrene cysteinylglycine B.png
- library/png/1,4-dimethylphenanthrene glutathione I.png
- library/png/1,4-dimethylphenanthrene glutathione II.png
- library/png/1-methylphenanthrene cysteinylglycine A.png
- library/png/1-methylphenanthrene cysteinylglycine B.png
- library/png/1-Methylphenanthrene glutathione I.png
- library/png/1-Methylphenanthrene glutathione II.png
- library/png/Anthracene cysteinylglycine.png
- library/png/Benz(a)anthracene cysteinylglycine I A.png
- library/png/Benz(a)anthracene cysteinylglycine I B.png
- library/png/Benz(a)anthracene cysteinylglycine II.png
- library/png/Benz(a)anthracene cysteinylglycine III.png
- library/png/Benz(a)anthracene cysteinylglycine IV A.png
- library/png/Benz(a)anthracene cysteinylglycine IV B.png
- library/png/Benz(a)anthracene glutathione I A.png
- library/png/Benz(a)anthracene glutathione I B.png
- library/png/Benz(a)anthracene glutathione II.png
- library/png/Benzo(a)pyrene cysteinylglycine A.png
- library/png/Benzo(a)pyrene cysteinylglycine B.png
- library/png/Chrysene cysteine.png
- library/png/Chrysene cysteinylglycine I A.png
- library/png/Chrysene cysteinylglycine I B.png
- library/png/Chrysene cysteinylglycine II.png
- library/png/Chrysene glutathione I A.png
- library/png/Chrysene glutathione I B.png
- library/png/Chrysene glutathione II.png
- library/png/Chrysene mercapturic acid.png
- library/png/Dibenz(a,h)anthracene glutathione I A.png
- library/png/Dibenz(a,h)anthracene glutathione I B.png
- library/png/Dibenz(a,h)anthracene glutathione II.png
- library/png/Phenanthrene cysteinylglycine.png
- library/png/Phenanthrene glutathione.png
- library/svg/
- library/svg/1,4-dimethylphenanthrene cysteinylglycine A.svg
- library/svg/1,4-dimethylphenanthrene cysteinylglycine B.svg
- library/svg/1,4-dimethylphenanthrene glutathione I.svg
- library/svg/1,4-dimethylphenanthrene glutathione II.svg
- library/svg/1-methylphenanthrene cysteinylglycine A.svg
- library/svg/1-methylphenanthrene cysteinylglycine B.svg
- library/svg/1-Methylphenanthrene glutathione I.svg
- library/svg/1-Methylphenanthrene glutathione II.svg
- library/svg/Anthracene cysteinylglycine.svg
- library/svg/Benz(a)anthracene cysteinylglycine I A.svg
- library/svg/Benz(a)anthracene cysteinylglycine I B.svg
- library/svg/Benz(a)anthracene cysteinylglycine II.svg
- library/svg/Benz(a)anthracene cysteinylglycine III.svg
- library/svg/Benz(a)anthracene cysteinylglycine IV A.svg
- library/svg/Benz(a)anthracene cysteinylglycine IV B.svg
- library/svg/Benz(a)anthracene glutathione I A.svg
- library/svg/Benz(a)anthracene glutathione I B.svg
- library/svg/Benz(a)anthracene glutathione II.svg
- library/svg/Benzo(a)pyrene cysteinylglycine A.svg
- library/svg/Benzo(a)pyrene cysteinylglycine B.svg
- library/svg/Chrysene cysteine.svg
- library/svg/Chrysene cysteinylglycine I A.svg
- library/svg/Chrysene cysteinylglycine I B.svg
- library/svg/Chrysene cysteinylglycine II.svg
- library/svg/Chrysene glutathione I A.svg
- library/svg/Chrysene glutathione I B.svg
- library/svg/Chrysene glutathione II.svg
- library/svg/Chrysene mercapturic acid.svg
- library/svg/Dibenz(a,h)anthracene glutathione I A.svg
- library/svg/Dibenz(a,h)anthracene glutathione I B.svg
- library/svg/Dibenz(a,h)anthracene glutathione II.svg
- library/svg/Phenanthrene cysteinylglycine.svg
- library/svg/Phenanthrene glutathione.svg
