# Supplementary material for: Exposure of Polycyclic Aromatic Hydrocarbons (PAHs) and Crude Oil to Atlantic Haddock (Melanogrammus aeglefinus): A Unique Snapshot of the Mercapturic Acid Pathway
Source: Environ Sci Technol. 2024 Aug 5;58(33):14855–63. doi: 10.1021/acs.est.4c05112 (PMC11340023; doi:10.1021/acs.est.4c05112)
Supplement: Supplementary file 2 — es4c05112_si_002.zip [file es4c05112_si_002.zip › library/mol/1,4-dimethylphenanthrene cysteinylglycine A.mol]

1,4-dimethylphenanthrene cysteinylglycine B.mol.sb-93f19d69-CLNE6i
  ChemDraw04012419592D

  0  0  0     0  0              0 V3000
M  V30 BEGIN CTAB
M  V30 COUNTS 27 29 0 0 0
M  V30 BEGIN ATOM
M  V30 1 C 4.279681 0.617719 0.000000 0
M  V30 2 C 4.279681 1.441344 0.000000 0
M  V30 3 C 3.566401 1.853156 0.000000 0
M  V30 4 C 2.853120 1.441344 0.000000 0
M  V30 5 C 2.853120 0.617719 0.000000 0
M  V30 6 C 2.139840 0.205906 0.000000 0
M  V30 7 C 1.426560 0.617719 0.000000 0
M  V30 8 C 0.713280 0.205906 0.000000 0
M  V30 9 C 0.713280 -0.617719 0.000000 0
M  V30 10 C 1.426560 -1.029531 0.000000 0
M  V30 11 C 2.139840 -0.617719 0.000000 0
M  V30 12 C 2.853120 -1.029531 0.000000 0
M  V30 13 C 3.566401 -0.617719 0.000000 0
M  V30 14 C 3.566401 0.205906 0.000000 0
M  V30 15 C 2.139840 1.853156 0.000000 0
M  V30 16 C 4.992961 0.205906 0.000000 0
M  V30 17 C -4.279681 -1.029531 0.000000 0
M  V30 18 N -2.853121 -1.029531 0.000000 0
M  V30 19 C -3.566401 -0.617719 0.000000 0
M  V30 20 O -4.279681 -1.853156 0.000000 0
M  V30 21 O -4.992961 -0.617719 0.000000 0
M  V30 22 C -2.139841 -0.617719 0.000000 0
M  V30 23 N -1.426560 -1.853156 0.000000 0
M  V30 24 C -1.426560 -1.029531 0.000000 0
M  V30 25 C -0.713280 -0.617719 0.000000 0
M  V30 26 S 0.000000 -1.029531 0.000000 0
M  V30 27 O -2.139841 0.205906 0.000000 0
M  V30 END ATOM
M  V30 BEGIN BOND
M  V30 1 1 1 2
M  V30 2 2 2 3
M  V30 3 1 3 4
M  V30 4 2 4 5
M  V30 5 1 5 6
M  V30 6 2 6 7
M  V30 7 1 7 8
M  V30 8 2 8 9
M  V30 9 1 9 10
M  V30 10 2 10 11
M  V30 11 1 6 11
M  V30 12 1 11 12
M  V30 13 2 12 13
M  V30 14 1 13 14
M  V30 15 2 1 14
M  V30 16 1 5 14
M  V30 17 1 4 15
M  V30 18 1 1 16
M  V30 19 1 18 19
M  V30 20 1 17 19
M  V30 21 2 17 20
M  V30 22 1 17 21
M  V30 23 1 22 24
M  V30 24 1 24 25
M  V30 25 1 25 26
M  V30 26 2 22 27
M  V30 27 1 18 22
M  V30 28 1 24 23
M  V30 29 1 26 9
M  V30 END BOND
M  V30 END CTAB
M  END
