# Supplementary material for: Exposure of Polycyclic Aromatic Hydrocarbons (PAHs) and Crude Oil to Atlantic Haddock (Melanogrammus aeglefinus): A Unique Snapshot of the Mercapturic Acid Pathway
Source: Environ Sci Technol. 2024 Aug 5;58(33):14855–63. doi: 10.1021/acs.est.4c05112 (PMC11340023; doi:10.1021/acs.est.4c05112)
Supplement: Supplementary file 2 — es4c05112_si_002.zip [file es4c05112_si_002.zip › library/mol/1,4-dimethylphenanthrene cysteinylglycine B.mol]

1,4-dimethylphenanthrene cysteinylglycine A.mol.sb-cf5d4b74-u5Gj9n
  ChemDraw04102408092D

  0  0  0     0  0              0 V3000
M  V30 BEGIN CTAB
M  V30 COUNTS 27 29 0 0 0
M  V30 BEGIN ATOM
M  V30 1 C -0.713280 0.617719 0.000000 0
M  V30 2 C -0.713280 1.441344 0.000000 0
M  V30 3 C -1.426561 1.853156 0.000000 0
M  V30 4 C -2.139841 1.441344 0.000000 0
M  V30 5 C -2.139841 0.617719 0.000000 0
M  V30 6 C -2.853121 0.205906 0.000000 0
M  V30 7 C -3.566401 0.617719 0.000000 0
M  V30 8 C -4.279681 0.205906 0.000000 0
M  V30 9 C -4.279681 -0.617719 0.000000 0
M  V30 10 C -3.566401 -1.029531 0.000000 0
M  V30 11 C -2.853121 -0.617719 0.000000 0
M  V30 12 C -2.139841 -1.029531 0.000000 0
M  V30 13 C -1.426561 -0.617719 0.000000 0
M  V30 14 C -1.426561 0.205906 0.000000 0
M  V30 15 C -2.853121 1.853156 0.000000 0
M  V30 16 C -0.000000 0.205906 0.000000 0
M  V30 17 C 3.566401 -1.029531 0.000000 0
M  V30 18 N 2.139841 -1.029531 0.000000 0
M  V30 19 C 2.853121 -0.617719 0.000000 0
M  V30 20 O 3.566401 -1.853156 0.000000 0
M  V30 21 O 4.279681 -0.617719 0.000000 0
M  V30 22 C 1.426560 -0.617719 0.000000 0
M  V30 23 N 0.713280 -1.853156 0.000000 0
M  V30 24 C 0.713280 -1.029531 0.000000 0
M  V30 25 C -0.000000 -0.617719 0.000000 0
M  V30 26 S -0.713280 -1.029531 0.000000 0
M  V30 27 O 1.426560 0.205906 0.000000 0
M  V30 END ATOM
M  V30 BEGIN BOND
M  V30 1 1 1 2
M  V30 2 2 2 3
M  V30 3 1 3 4
M  V30 4 2 4 5
M  V30 5 1 5 6
M  V30 6 2 6 7
M  V30 7 1 7 8
M  V30 8 2 8 9
M  V30 9 1 9 10
M  V30 10 2 10 11
M  V30 11 1 6 11
M  V30 12 1 11 12
M  V30 13 2 12 13
M  V30 14 1 13 14
M  V30 15 2 1 14
M  V30 16 1 5 14
M  V30 17 1 4 15
M  V30 18 1 1 16
M  V30 19 1 18 19
M  V30 20 1 17 19
M  V30 21 2 17 20
M  V30 22 1 17 21
M  V30 23 1 22 24
M  V30 24 1 24 25
M  V30 25 1 25 26
M  V30 26 2 22 27
M  V30 27 1 18 22
M  V30 28 1 24 23
M  V30 29 1 26 13
M  V30 END BOND
M  V30 END CTAB
M  END
