# Supplementary material for: Exposure of Polycyclic Aromatic Hydrocarbons (PAHs) and Crude Oil to Atlantic Haddock (Melanogrammus aeglefinus): A Unique Snapshot of the Mercapturic Acid Pathway
Source: Environ Sci Technol. 2024 Aug 5;58(33):14855–63. doi: 10.1021/acs.est.4c05112 (PMC11340023; doi:10.1021/acs.est.4c05112)
Supplement: Supplementary file 2 — es4c05112_si_002.zip [file es4c05112_si_002.zip › library/mol/1,4-dimethylphenanthrene glutathione I.mol]

1,4-dimethylphenanthrene glutathione I B.mol.sb-cf5d4b74-3DNFDk
  ChemDraw04102408122D

  0  0  0     0  0              0 V3000
M  V30 BEGIN CTAB
M  V30 COUNTS 36 38 0 0 0
M  V30 BEGIN ATOM
M  V30 1 C 3.209761 3.088594 0.000000 0
M  V30 2 C 3.209761 3.912219 0.000000 0
M  V30 3 C 2.496481 4.324031 0.000000 0
M  V30 4 C 1.783200 3.912219 0.000000 0
M  V30 5 C 1.783200 3.088594 0.000000 0
M  V30 6 C 1.069920 2.676781 0.000000 0
M  V30 7 C 0.356640 3.088594 0.000000 0
M  V30 8 C -0.356640 2.676781 0.000000 0
M  V30 9 C -0.356640 1.853156 0.000000 0
M  V30 10 C 0.356640 1.441343 0.000000 0
M  V30 11 C 1.069920 1.853156 0.000000 0
M  V30 12 C 1.783200 1.441343 0.000000 0
M  V30 13 C 2.496481 1.853156 0.000000 0
M  V30 14 C 2.496481 2.676781 0.000000 0
M  V30 15 C 1.069920 4.324031 0.000000 0
M  V30 16 C 3.923041 2.676781 0.000000 0
M  V30 17 O -3.209761 0.205906 0.000000 0
M  V30 18 C -2.496481 0.617719 0.000000 0
M  V30 19 N -2.496481 1.441343 0.000000 0
M  V30 20 C -3.209761 1.853156 0.000000 0
M  V30 21 C -3.209761 2.676781 0.000000 0
M  V30 22 O -2.496481 3.088594 0.000000 0
M  V30 23 O -3.923041 3.088594 0.000000 0
M  V30 24 C -1.783201 0.205906 0.000000 0
M  V30 25 C -1.069920 0.617719 0.000000 0
M  V30 26 S -1.069920 1.441343 0.000000 0
M  V30 27 N -1.783201 -0.617719 0.000000 0
M  V30 28 C -1.069920 -1.029531 0.000000 0
M  V30 29 C -1.069920 -1.853156 0.000000 0
M  V30 30 C -0.356640 -2.264969 0.000000 0
M  V30 31 C -0.356640 -3.088594 0.000000 0
M  V30 32 N -1.069920 -3.500406 0.000000 0
M  V30 33 C 0.356640 -3.500406 0.000000 0
M  V30 34 O 0.356640 -4.324031 0.000000 0
M  V30 35 O 1.069920 -3.088594 0.000000 0
M  V30 36 O -0.356640 -0.617719 0.000000 0
M  V30 END ATOM
M  V30 BEGIN BOND
M  V30 1 1 1 2
M  V30 2 2 2 3
M  V30 3 1 3 4
M  V30 4 2 4 5
M  V30 5 1 5 6
M  V30 6 2 6 7
M  V30 7 1 7 8
M  V30 8 2 8 9
M  V30 9 1 9 10
M  V30 10 2 10 11
M  V30 11 1 6 11
M  V30 12 1 11 12
M  V30 13 2 12 13
M  V30 14 1 13 14
M  V30 15 2 1 14
M  V30 16 1 5 14
M  V30 17 1 4 15
M  V30 18 1 1 16
M  V30 19 2 17 18
M  V30 20 1 18 19
M  V30 21 1 19 20
M  V30 22 1 20 21
M  V30 23 1 21 22
M  V30 24 2 21 23
M  V30 25 1 18 24
M  V30 26 1 24 25
M  V30 27 1 25 26
M  V30 28 1 24 27
M  V30 29 1 27 28
M  V30 30 1 28 29
M  V30 31 1 29 30
M  V30 32 1 30 31
M  V30 33 1 31 32
M  V30 34 1 31 33
M  V30 35 1 33 34
M  V30 36 2 33 35
M  V30 37 2 28 36
M  V30 38 1 9 26
M  V30 END BOND
M  V30 END CTAB
M  END
