# Supplementary material for: Exposure of Polycyclic Aromatic Hydrocarbons (PAHs) and Crude Oil to Atlantic Haddock (Melanogrammus aeglefinus): A Unique Snapshot of the Mercapturic Acid Pathway
Source: Environ Sci Technol. 2024 Aug 5;58(33):14855–63. doi: 10.1021/acs.est.4c05112 (PMC11340023; doi:10.1021/acs.est.4c05112)
Supplement: Supplementary file 2 — es4c05112_si_002.zip [file es4c05112_si_002.zip › library/mol/1,4-dimethylphenanthrene glutathione II.mol]

1,4-dimethylphenanthrene glutathione II A.mol.sb-cf5d4b74-fwhfAM
  ChemDraw04102411362D

  0  0  0     0  0              0 V3000
M  V30 BEGIN CTAB
M  V30 COUNTS 37 39 0 0 0
M  V30 BEGIN ATOM
M  V30 1 C 3.215119 3.093750 0.000000 0
M  V30 2 C 3.215119 3.918749 0.000000 0
M  V30 3 C 2.500648 4.331250 0.000000 0
M  V30 4 C 1.786178 3.918749 0.000000 0
M  V30 5 C 1.786178 3.093750 0.000000 0
M  V30 6 C 1.071707 2.681250 0.000000 0
M  V30 7 C 0.357235 3.093750 0.000000 0
M  V30 8 C -0.357235 2.681250 0.000000 0
M  V30 9 C -0.357236 1.856250 0.000000 0
M  V30 10 C 0.357235 1.443750 0.000000 0
M  V30 11 C 1.071707 1.856250 0.000000 0
M  V30 12 C 1.786178 1.443750 0.000000 0
M  V30 13 C 2.500648 1.856250 0.000000 0
M  V30 14 C 2.500648 2.681250 0.000000 0
M  V30 15 C 1.071707 4.331249 0.000000 0
M  V30 16 C 3.929591 2.681250 0.000000 0
M  V30 17 S -1.071707 1.443750 0.000000 0
M  V30 18 O -3.215119 0.206250 0.000000 0
M  V30 19 C -2.500648 0.618750 0.000000 0
M  V30 20 N -2.500648 1.443750 0.000000 0
M  V30 21 C -3.215119 1.856250 0.000000 0
M  V30 22 C -3.215119 2.681250 0.000000 0
M  V30 23 O -2.500648 3.093750 0.000000 0
M  V30 24 O -3.929591 3.093750 0.000000 0
M  V30 25 C -1.786178 0.206250 0.000000 0
M  V30 26 C -1.071707 0.618750 0.000000 0
M  V30 27 N -1.786178 -0.618750 0.000000 0
M  V30 28 C -1.071707 -1.031250 0.000000 0
M  V30 29 C -1.071707 -1.856250 0.000000 0
M  V30 30 C -0.357236 -2.268750 0.000000 0
M  V30 31 C -0.357236 -3.093750 0.000000 0
M  V30 32 N -1.071707 -3.506250 0.000000 0
M  V30 33 C 0.357235 -3.506250 0.000000 0
M  V30 34 O 0.357235 -4.331250 0.000000 0
M  V30 35 O 1.071706 -3.093750 0.000000 0
M  V30 36 O -0.357236 -0.618750 0.000000 0
M  V30 37 O 0.357234 0.618750 0.000000 0
M  V30 END ATOM
M  V30 BEGIN BOND
M  V30 1 1 1 2
M  V30 2 2 2 3
M  V30 3 1 3 4
M  V30 4 2 4 5
M  V30 5 1 5 6
M  V30 6 1 6 7
M  V30 7 2 7 8
M  V30 8 1 8 9
M  V30 9 1 9 10
M  V30 10 1 10 11
M  V30 11 2 6 11
M  V30 12 1 11 12
M  V30 13 2 12 13
M  V30 14 1 13 14
M  V30 15 2 1 14
M  V30 16 1 5 14
M  V30 17 1 4 15
M  V30 18 1 1 16
M  V30 19 1 26 17
M  V30 20 2 18 19
M  V30 21 1 19 20
M  V30 22 1 20 21
M  V30 23 1 21 22
M  V30 24 1 22 23
M  V30 25 2 22 24
M  V30 26 1 19 25
M  V30 27 1 25 26
M  V30 28 1 25 27
M  V30 29 1 27 28
M  V30 30 1 28 29
M  V30 31 1 29 30
M  V30 32 1 30 31
M  V30 33 1 31 32
M  V30 34 1 31 33
M  V30 35 1 33 34
M  V30 36 2 33 35
M  V30 37 2 28 36
M  V30 38 1 17 9
M  V30 39 1 10 37
M  V30 END BOND
M  V30 END CTAB
M  END
