# Supplementary material for: Exposure of Polycyclic Aromatic Hydrocarbons (PAHs) and Crude Oil to Atlantic Haddock (Melanogrammus aeglefinus): A Unique Snapshot of the Mercapturic Acid Pathway
Source: Environ Sci Technol. 2024 Aug 5;58(33):14855–63. doi: 10.1021/acs.est.4c05112 (PMC11340023; doi:10.1021/acs.est.4c05112)
Supplement: Supplementary file 2 — es4c05112_si_002.zip [file es4c05112_si_002.zip › library/mol/1-methylphenanthrene cysteinylglycine A.mol]

1-methylphenanthrene cysteinylglycine I A.mol.sb-cf5d4b74-P17ZcV
  ChemDraw04092421022D

  0  0  0     0  0              0 V3000
M  V30 BEGIN CTAB
M  V30 COUNTS 26 28 0 0 0
M  V30 BEGIN ATOM
M  V30 1 C -2.143413 2.887500 0.000000 0
M  V30 2 N -1.428942 1.650000 0.000000 0
M  V30 3 C -1.428942 2.475000 0.000000 0
M  V30 4 O -2.857884 2.475000 0.000000 0
M  V30 5 O -2.143413 3.712500 0.000000 0
M  V30 6 C -0.714471 1.237500 0.000000 0
M  V30 7 C -0.714471 0.412500 0.000000 0
M  V30 8 C -0.000000 -0.000000 0.000000 0
M  V30 9 O -0.000000 1.650000 0.000000 0
M  V30 10 N -1.428942 -0.000000 0.000000 0
M  V30 11 S -0.000000 -0.825000 0.000000 0
M  V30 12 C 2.143413 -2.062500 0.000000 0
M  V30 13 C 2.143414 -1.237501 0.000000 0
M  V30 14 C 1.428942 -0.825000 0.000000 0
M  V30 15 C 0.714471 -1.237500 0.000000 0
M  V30 16 C 0.714470 -2.062499 0.000000 0
M  V30 17 C -0.000000 -2.474998 0.000000 0
M  V30 18 C -0.714471 -2.062498 0.000000 0
M  V30 19 C -1.428941 -2.474998 0.000000 0
M  V30 20 C -1.428942 -3.299998 0.000000 0
M  V30 21 C -0.714471 -3.712499 0.000000 0
M  V30 22 C -0.000000 -3.299999 0.000000 0
M  V30 23 C 0.714470 -3.712500 0.000000 0
M  V30 24 C 1.428941 -3.300000 0.000000 0
M  V30 25 C 1.428941 -2.475000 0.000000 0
M  V30 26 C 2.857884 -2.475000 0.000000 0
M  V30 END ATOM
M  V30 BEGIN BOND
M  V30 1 1 2 3
M  V30 2 1 1 3
M  V30 3 2 1 4
M  V30 4 1 1 5
M  V30 5 1 2 6
M  V30 6 1 6 7
M  V30 7 1 7 8
M  V30 8 2 6 9
M  V30 9 1 7 10
M  V30 10 1 11 8
M  V30 11 1 12 13
M  V30 12 2 13 14
M  V30 13 1 14 15
M  V30 14 2 15 16
M  V30 15 1 16 17
M  V30 16 2 17 18
M  V30 17 1 18 19
M  V30 18 2 19 20
M  V30 19 1 20 21
M  V30 20 2 21 22
M  V30 21 1 17 22
M  V30 22 1 22 23
M  V30 23 2 23 24
M  V30 24 1 24 25
M  V30 25 2 12 25
M  V30 26 1 16 25
M  V30 27 1 12 26
M  V30 28 1 15 11
M  V30 END BOND
M  V30 END CTAB
M  END
