# Supplementary material for: Exposure of Polycyclic Aromatic Hydrocarbons (PAHs) and Crude Oil to Atlantic Haddock (Melanogrammus aeglefinus): A Unique Snapshot of the Mercapturic Acid Pathway
Source: Environ Sci Technol. 2024 Aug 5;58(33):14855–63. doi: 10.1021/acs.est.4c05112 (PMC11340023; doi:10.1021/acs.est.4c05112)
Supplement: Supplementary file 2 — es4c05112_si_002.zip [file es4c05112_si_002.zip › library/mol/1-Methylphenanthrene glutathione II.mol]

1-Methylphenanthrene glutathione II A.mol
  ChemDraw04122413042D

  0  0  0     0  0              0 V3000
M  V30 BEGIN CTAB
M  V30 COUNTS 36 38 0 0 0
M  V30 BEGIN ATOM
M  V30 1 C 2.500648 -2.062500 0.000000 0
M  V30 2 C 2.500648 -1.237499 0.000000 0
M  V30 3 C 1.786178 -0.824999 0.000000 0
M  V30 4 C 1.071706 -1.237499 0.000000 0
M  V30 5 C 1.071706 -2.062499 0.000000 0
M  V30 6 C 0.357234 -2.475000 0.000000 0
M  V30 7 C -0.357235 -2.062499 0.000000 0
M  V30 8 C -1.071706 -2.475000 0.000000 0
M  V30 9 C -1.071706 -3.300000 0.000000 0
M  V30 10 C -0.357237 -3.712497 0.000000 0
M  V30 11 C 0.357234 -3.300000 0.000000 0
M  V30 12 C 1.071706 -3.712497 0.000000 0
M  V30 13 C 1.786177 -3.300000 0.000000 0
M  V30 14 C 1.786177 -2.475000 0.000000 0
M  V30 15 C 3.215119 -2.475000 0.000000 0
M  V30 16 O -2.500648 -0.824999 0.000000 0
M  V30 17 C -1.786177 -1.237499 0.000000 0
M  V30 18 N -1.786177 -2.062499 0.000000 0
M  V30 19 C -2.500648 -2.475000 0.000000 0
M  V30 20 C -2.500648 -3.300000 0.000000 0
M  V30 21 O -1.786177 -3.712500 0.000000 0
M  V30 22 O -3.215119 -3.712500 0.000000 0
M  V30 23 C -1.071706 -0.824999 0.000000 0
M  V30 24 C -0.357235 -1.237499 0.000000 0
M  V30 25 S 0.357234 -0.824999 0.000000 0
M  V30 26 N -1.071706 -0.000000 0.000000 0
M  V30 27 C -0.357235 0.412500 0.000000 0
M  V30 28 C -0.357235 1.237500 0.000000 0
M  V30 29 C 0.357234 1.650000 0.000000 0
M  V30 30 C 0.357234 2.475000 0.000000 0
M  V30 31 N -0.357235 2.887501 0.000000 0
M  V30 32 C 1.071706 2.887501 0.000000 0
M  V30 33 O 1.071706 3.712500 0.000000 0
M  V30 34 O 1.786178 2.475000 0.000000 0
M  V30 35 O 0.357234 -0.000000 0.000000 0
M  V30 36 O 1.786178 -0.000000 0.000000 0
M  V30 END ATOM
M  V30 BEGIN BOND
M  V30 1 2 1 2
M  V30 2 1 2 3
M  V30 3 1 3 4
M  V30 4 1 4 5
M  V30 5 1 5 6
M  V30 6 2 6 7
M  V30 7 1 7 8
M  V30 8 2 8 9
M  V30 9 1 9 10
M  V30 10 2 10 11
M  V30 11 1 6 11
M  V30 12 1 11 12
M  V30 13 2 12 13
M  V30 14 1 13 14
M  V30 15 1 1 14
M  V30 16 2 5 14
M  V30 17 1 1 15
M  V30 18 2 16 17
M  V30 19 1 17 18
M  V30 20 1 18 19
M  V30 21 1 19 20
M  V30 22 1 20 21
M  V30 23 2 20 22
M  V30 24 1 17 23
M  V30 25 1 23 24
M  V30 26 1 24 25
M  V30 27 1 23 26
M  V30 28 1 26 27
M  V30 29 1 27 28
M  V30 30 1 28 29
M  V30 31 1 29 30
M  V30 32 1 30 31
M  V30 33 1 30 32
M  V30 34 1 32 33
M  V30 35 2 32 34
M  V30 36 2 27 35
M  V30 37 1 4 25
M  V30 38 1 3 36
M  V30 END BOND
M  V30 END CTAB
M  END
