# Supplementary material for: Exposure of Polycyclic Aromatic Hydrocarbons (PAHs) and Crude Oil to Atlantic Haddock (Melanogrammus aeglefinus): A Unique Snapshot of the Mercapturic Acid Pathway
Source: Environ Sci Technol. 2024 Aug 5;58(33):14855–63. doi: 10.1021/acs.est.4c05112 (PMC11340023; doi:10.1021/acs.est.4c05112)
Supplement: Supplementary file 2 — es4c05112_si_002.zip [file es4c05112_si_002.zip › library/mol/Anthracene cysteinylglycine.mol]

Anthracene cysteinylglycine.mol.sb-cf5d4b74-z1841g
  ChemDraw04102410372D

  0  0  0     0  0              0 V3000
M  V30 BEGIN CTAB
M  V30 COUNTS 25 27 0 0 0
M  V30 BEGIN ATOM
M  V30 1 O 2.496481 0.411813 0.000000 0
M  V30 2 C 1.783200 0.823625 0.000000 0
M  V30 3 C 1.069920 0.411813 0.000000 0
M  V30 4 N 0.356640 0.823625 0.000000 0
M  V30 5 C 1.069920 -0.411813 0.000000 0
M  V30 6 S 0.356640 -0.823625 0.000000 0
M  V30 7 C 0.356640 -1.647250 0.000000 0
M  V30 8 C 1.069920 -2.059063 0.000000 0
M  V30 9 C 1.069920 -2.882687 0.000000 0
M  V30 10 C 0.356640 -3.294500 0.000000 0
M  V30 11 C -0.356640 -2.882687 0.000000 0
M  V30 12 C -1.069920 -3.294500 0.000000 0
M  V30 13 C -1.783200 -2.882687 0.000000 0
M  V30 14 C -2.496480 -3.294500 0.000000 0
M  V30 15 C -3.209761 -2.882687 0.000000 0
M  V30 16 C -3.209761 -2.059063 0.000000 0
M  V30 17 C -2.496480 -1.647250 0.000000 0
M  V30 18 C -1.783200 -2.059063 0.000000 0
M  V30 19 C -1.069920 -1.647250 0.000000 0
M  V30 20 C -0.356640 -2.059063 0.000000 0
M  V30 21 N 1.783200 1.647250 0.000000 0
M  V30 22 C 2.496481 2.059063 0.000000 0
M  V30 23 C 2.496481 2.882687 0.000000 0
M  V30 24 O 3.209761 3.294500 0.000000 0
M  V30 25 O 1.783200 3.294500 0.000000 0
M  V30 END ATOM
M  V30 BEGIN BOND
M  V30 1 2 1 2
M  V30 2 1 2 3
M  V30 3 1 3 4
M  V30 4 1 3 5
M  V30 5 1 5 6
M  V30 6 1 6 7
M  V30 7 2 7 8
M  V30 8 1 8 9
M  V30 9 2 9 10
M  V30 10 1 10 11
M  V30 11 2 11 12
M  V30 12 1 12 13
M  V30 13 2 13 14
M  V30 14 1 14 15
M  V30 15 2 15 16
M  V30 16 1 16 17
M  V30 17 2 17 18
M  V30 18 1 13 18
M  V30 19 1 18 19
M  V30 20 2 19 20
M  V30 21 1 7 20
M  V30 22 1 11 20
M  V30 23 1 2 21
M  V30 24 1 21 22
M  V30 25 1 22 23
M  V30 26 1 23 24
M  V30 27 2 23 25
M  V30 END BOND
M  V30 END CTAB
M  END
