# Supplementary material for: Exposure of Polycyclic Aromatic Hydrocarbons (PAHs) and Crude Oil to Atlantic Haddock (Melanogrammus aeglefinus): A Unique Snapshot of the Mercapturic Acid Pathway
Source: Environ Sci Technol. 2024 Aug 5;58(33):14855–63. doi: 10.1021/acs.est.4c05112 (PMC11340023; doi:10.1021/acs.est.4c05112)
Supplement: Supplementary file 2 — es4c05112_si_002.zip [file es4c05112_si_002.zip › library/mol/Benz(a)anthracene cysteinylglycine II.mol]

Benz(a)anthracene cysteinylglycine II A.mol.sb-cf5d4b74-354Kvh
  ChemDraw04102410122D

  0  0  0     0  0              0 V3000
M  V30 BEGIN CTAB
M  V30 COUNTS 30 33 0 0 0
M  V30 BEGIN ATOM
M  V30 1 C -1.783200 -0.205906 0.000000 0
M  V30 2 C -1.069920 -0.617719 0.000000 0
M  V30 3 C -1.069920 -1.441344 0.000000 0
M  V30 4 C -1.783200 -1.853156 0.000000 0
M  V30 5 C -2.496480 -1.441344 0.000000 0
M  V30 6 C -3.209761 -1.853156 0.000000 0
M  V30 7 C -3.923041 -1.441344 0.000000 0
M  V30 8 C -4.636321 -1.853156 0.000000 0
M  V30 9 C -5.349601 -1.441344 0.000000 0
M  V30 10 C -5.349601 -0.617719 0.000000 0
M  V30 11 C -4.636321 -0.205906 0.000000 0
M  V30 12 C -3.923041 -0.617719 0.000000 0
M  V30 13 C -3.209761 -0.205906 0.000000 0
M  V30 14 C -2.496480 -0.617719 0.000000 0
M  V30 15 C -0.356640 -0.205906 0.000000 0
M  V30 16 C -0.356640 0.617719 0.000000 0
M  V30 17 C -1.069920 1.029531 0.000000 0
M  V30 18 C -1.783200 0.617719 0.000000 0
M  V30 19 O 2.496481 -0.205906 0.000000 0
M  V30 20 C 2.496481 0.617719 0.000000 0
M  V30 21 N 3.209761 1.029531 0.000000 0
M  V30 22 C 3.923041 0.617719 0.000000 0
M  V30 23 C 4.636321 1.029531 0.000000 0
M  V30 24 O 5.349601 0.617719 0.000000 0
M  V30 25 O 4.636321 1.853156 0.000000 0
M  V30 26 C 1.783200 1.029531 0.000000 0
M  V30 27 C 1.069920 0.617719 0.000000 0
M  V30 28 S 0.356640 1.029531 0.000000 0
M  V30 29 N 1.783200 1.853156 0.000000 0
M  V30 30 O 0.356640 -0.617719 0.000000 0
M  V30 END ATOM
M  V30 BEGIN BOND
M  V30 1 2 1 2
M  V30 2 1 2 3
M  V30 3 2 3 4
M  V30 4 1 4 5
M  V30 5 2 5 6
M  V30 6 1 6 7
M  V30 7 2 7 8
M  V30 8 1 8 9
M  V30 9 2 9 10
M  V30 10 1 10 11
M  V30 11 2 11 12
M  V30 12 1 7 12
M  V30 13 1 12 13
M  V30 14 2 13 14
M  V30 15 1 5 14
M  V30 16 1 1 14
M  V30 17 1 15 16
M  V30 18 1 16 17
M  V30 19 2 17 18
M  V30 20 1 18 1
M  V30 21 1 15 2
M  V30 22 2 19 20
M  V30 23 1 20 21
M  V30 24 1 21 22
M  V30 25 1 22 23
M  V30 26 1 23 24
M  V30 27 2 23 25
M  V30 28 1 20 26
M  V30 29 1 26 27
M  V30 30 1 27 28
M  V30 31 1 26 29
M  V30 32 1 15 30
M  V30 33 1 28 16
M  V30 END BOND
M  V30 END CTAB
M  END
