# Supplementary material for: Exposure of Polycyclic Aromatic Hydrocarbons (PAHs) and Crude Oil to Atlantic Haddock (Melanogrammus aeglefinus): A Unique Snapshot of the Mercapturic Acid Pathway
Source: Environ Sci Technol. 2024 Aug 5;58(33):14855–63. doi: 10.1021/acs.est.4c05112 (PMC11340023; doi:10.1021/acs.est.4c05112)
Supplement: Supplementary file 2 — es4c05112_si_002.zip [file es4c05112_si_002.zip › library/mol/Benz(a)anthracene glutathione II.mol]

Benz(a)anthracene glutathione II A.mol.sb-cf5d4b74-y6nuw5
  ChemDraw04102410322D

  0  0  0     0  0              0 V3000
M  V30 BEGIN CTAB
M  V30 COUNTS 40 43 0 0 0
M  V30 BEGIN ATOM
M  V30 1 C -1.428942 -0.824999 0.000000 0
M  V30 2 C -0.714471 -1.237499 0.000000 0
M  V30 3 C -0.714471 -2.062499 0.000000 0
M  V30 4 C -1.428942 -2.475000 0.000000 0
M  V30 5 C -2.143413 -2.062499 0.000000 0
M  V30 6 C -2.857884 -2.475000 0.000000 0
M  V30 7 C -3.572355 -2.062499 0.000000 0
M  V30 8 C -4.286825 -2.475000 0.000000 0
M  V30 9 C -5.001297 -2.062499 0.000000 0
M  V30 10 C -5.001297 -1.237499 0.000000 0
M  V30 11 C -4.286825 -0.824999 0.000000 0
M  V30 12 C -3.572355 -1.237499 0.000000 0
M  V30 13 C -2.857884 -0.824999 0.000000 0
M  V30 14 C -2.143413 -1.237499 0.000000 0
M  V30 15 C 0.000000 -0.824999 0.000000 0
M  V30 16 C 0.000000 -0.000000 0.000000 0
M  V30 17 C -0.714471 0.412500 0.000000 0
M  V30 18 C -1.428942 -0.000000 0.000000 0
M  V30 19 O 2.857884 1.650000 0.000000 0
M  V30 20 C 2.143413 1.237500 0.000000 0
M  V30 21 N 1.428942 1.650000 0.000000 0
M  V30 22 C 1.428942 2.475000 0.000000 0
M  V30 23 C 0.714471 2.887501 0.000000 0
M  V30 24 O 0.714471 3.712500 0.000000 0
M  V30 25 O 0.000000 2.475000 0.000000 0
M  V30 26 C 2.143413 0.412500 0.000000 0
M  V30 27 C 1.428942 -0.000000 0.000000 0
M  V30 28 S 0.714471 0.412500 0.000000 0
M  V30 29 N 2.857884 -0.000000 0.000000 0
M  V30 30 C 2.857884 -0.824999 0.000000 0
M  V30 31 C 3.572355 -1.237499 0.000000 0
M  V30 32 C 3.572355 -2.062499 0.000000 0
M  V30 33 C 4.286825 -2.475000 0.000000 0
M  V30 34 N 5.001297 -2.062499 0.000000 0
M  V30 35 C 4.286825 -3.300000 0.000000 0
M  V30 36 O 5.001297 -3.712500 0.000000 0
M  V30 37 O 3.572355 -3.712500 0.000000 0
M  V30 38 O 2.143413 -1.237499 0.000000 0
M  V30 39 O 0.714471 -1.237499 0.000000 0
M  V30 40 O -4.286825 0.000001 0.000000 0
M  V30 END ATOM
M  V30 BEGIN BOND
M  V30 1 2 1 2
M  V30 2 1 2 3
M  V30 3 2 3 4
M  V30 4 1 4 5
M  V30 5 2 5 6
M  V30 6 1 6 7
M  V30 7 2 7 8
M  V30 8 1 8 9
M  V30 9 2 9 10
M  V30 10 1 10 11
M  V30 11 2 11 12
M  V30 12 1 7 12
M  V30 13 1 12 13
M  V30 14 2 13 14
M  V30 15 1 5 14
M  V30 16 1 1 14
M  V30 17 1 15 16
M  V30 18 1 16 17
M  V30 19 2 17 18
M  V30 20 1 18 1
M  V30 21 1 15 2
M  V30 22 2 19 20
M  V30 23 1 20 21
M  V30 24 1 21 22
M  V30 25 1 22 23
M  V30 26 1 23 24
M  V30 27 2 23 25
M  V30 28 1 20 26
M  V30 29 1 26 27
M  V30 30 1 27 28
M  V30 31 1 26 29
M  V30 32 1 29 30
M  V30 33 1 30 31
M  V30 34 1 31 32
M  V30 35 1 32 33
M  V30 36 1 33 34
M  V30 37 1 33 35
M  V30 38 1 35 36
M  V30 39 2 35 37
M  V30 40 2 30 38
M  V30 41 1 28 16
M  V30 42 1 15 39
M  V30 43 1 11 40
M  V30 END BOND
M  V30 END CTAB
M  END
