# Supplementary material for: Exposure of Polycyclic Aromatic Hydrocarbons (PAHs) and Crude Oil to Atlantic Haddock (Melanogrammus aeglefinus): A Unique Snapshot of the Mercapturic Acid Pathway
Source: Environ Sci Technol. 2024 Aug 5;58(33):14855–63. doi: 10.1021/acs.est.4c05112 (PMC11340023; doi:10.1021/acs.est.4c05112)
Supplement: Supplementary file 2 — es4c05112_si_002.zip [file es4c05112_si_002.zip › library/mol/Benzo(a)pyrene cysteinylglycine A.mol]

Benzo(a)pyrene cysteinylglycine.mol.sb-94fd87bf-0a3CDh
  ChemDraw08232321292D

  0  0  0     0  0              0 V3000
M  V30 BEGIN CTAB
M  V30 COUNTS 34 38 0 0 0
M  V30 BEGIN ATOM
M  V30 1 C -3.566401 1.647250 0.000000 0
M  V30 2 N -2.139841 1.647250 0.000000 0
M  V30 3 C -2.853121 2.059062 0.000000 0
M  V30 4 O -3.566401 0.823625 0.000000 0
M  V30 5 O -4.279681 2.059062 0.000000 0
M  V30 6 C -1.426561 2.059062 0.000000 0
M  V30 7 C -0.713280 1.647250 0.000000 0
M  V30 8 C -0.713280 0.823625 0.000000 0
M  V30 9 O -1.426561 2.882688 0.000000 0
M  V30 10 N -0.000000 2.059062 0.000000 0
M  V30 11 C 0.713280 -0.823625 0.000000 0
M  V30 12 C 0.713280 -1.647250 0.000000 0
M  V30 13 C 1.426560 -2.059063 0.000000 0
M  V30 14 C 2.139841 -1.647250 0.000000 0
M  V30 15 C 2.853120 -2.059063 0.000000 0
M  V30 16 C 3.566401 -1.647250 0.000000 0
M  V30 17 C 3.566401 -0.823625 0.000000 0
M  V30 18 C 4.279681 -0.411812 0.000000 0
M  V30 19 C 4.279681 0.411812 0.000000 0
M  V30 20 C 3.566401 0.823625 0.000000 0
M  V30 21 C 2.853121 0.411812 0.000000 0
M  V30 22 C 2.139841 0.823625 0.000000 0
M  V30 23 C 1.426560 0.411812 0.000000 0
M  V30 24 C 1.426560 -0.411812 0.000000 0
M  V30 25 C 2.139841 -0.823625 0.000000 0
M  V30 26 C 2.853121 -0.411812 0.000000 0
M  V30 27 C -0.000000 -2.059063 0.000000 0
M  V30 28 C -0.713280 -1.647250 0.000000 0
M  V30 29 C -0.713280 -0.823625 0.000000 0
M  V30 30 C -0.000000 -0.411812 0.000000 0
M  V30 31 O -1.426561 -0.411812 0.000000 0
M  V30 32 O -1.426561 -2.059063 0.000000 0
M  V30 33 S -0.000000 0.411812 0.000000 0
M  V30 34 O -0.000000 -2.882688 0.000000 0
M  V30 END ATOM
M  V30 BEGIN BOND
M  V30 1 1 2 3
M  V30 2 1 1 3
M  V30 3 2 1 4
M  V30 4 1 1 5
M  V30 5 1 2 6
M  V30 6 1 6 7
M  V30 7 1 7 8
M  V30 8 2 6 9
M  V30 9 1 7 10
M  V30 10 2 11 12
M  V30 11 1 12 13
M  V30 12 2 13 14
M  V30 13 1 14 15
M  V30 14 2 15 16
M  V30 15 1 16 17
M  V30 16 2 17 18
M  V30 17 1 18 19
M  V30 18 2 19 20
M  V30 19 1 20 21
M  V30 20 2 21 22
M  V30 21 1 22 23
M  V30 22 2 23 24
M  V30 23 1 11 24
M  V30 24 1 24 25
M  V30 25 1 14 25
M  V30 26 2 25 26
M  V30 27 1 17 26
M  V30 28 1 21 26
M  V30 29 1 27 28
M  V30 30 1 28 29
M  V30 31 1 29 30
M  V30 32 1 30 11
M  V30 33 1 27 12
M  V30 34 1 29 31
M  V30 35 1 28 32
M  V30 36 1 33 8
M  V30 37 1 30 33
M  V30 38 1 27 34
M  V30 END BOND
M  V30 END CTAB
M  END
