# Supplementary material for: Exposure of Polycyclic Aromatic Hydrocarbons (PAHs) and Crude Oil to Atlantic Haddock (Melanogrammus aeglefinus): A Unique Snapshot of the Mercapturic Acid Pathway
Source: Environ Sci Technol. 2024 Aug 5;58(33):14855–63. doi: 10.1021/acs.est.4c05112 (PMC11340023; doi:10.1021/acs.est.4c05112)
Supplement: Supplementary file 2 — es4c05112_si_002.zip [file es4c05112_si_002.zip › library/mol/Benzo(a)pyrene cysteinylglycine B.mol]

Benzo(a)pyrene cysteinylglycine B.mol.sb-e18dad7b-Qxc8Cp
  ChemDraw03172417562D

  0  0  0     0  0              0 V3000
M  V30 BEGIN CTAB
M  V30 COUNTS 34 38 0 0 0
M  V30 BEGIN ATOM
M  V30 1 C -3.929592 1.237501 0.000000 0
M  V30 2 N -2.500650 1.237501 0.000000 0
M  V30 3 C -3.215120 1.650000 0.000000 0
M  V30 4 O -3.929592 0.412500 0.000000 0
M  V30 5 O -4.644063 1.650000 0.000000 0
M  V30 6 C -1.786179 1.650000 0.000000 0
M  V30 7 C -1.071707 1.237501 0.000000 0
M  V30 8 C -1.071707 0.412500 0.000000 0
M  V30 9 O -1.786179 2.475001 0.000000 0
M  V30 10 N -0.357236 1.650000 0.000000 0
M  V30 11 C 0.357236 -1.237501 0.000000 0
M  V30 12 C 0.357236 -2.062500 0.000000 0
M  V30 13 C 1.071706 -2.475001 0.000000 0
M  V30 14 C 1.786178 -2.062500 0.000000 0
M  V30 15 C 2.500648 -2.475001 0.000000 0
M  V30 16 C 3.215120 -2.062500 0.000000 0
M  V30 17 C 3.215120 -1.237501 0.000000 0
M  V30 18 C 3.929592 -0.825000 0.000000 0
M  V30 19 C 3.929592 -0.000000 0.000000 0
M  V30 20 C 3.215120 0.412500 0.000000 0
M  V30 21 C 2.500649 -0.000000 0.000000 0
M  V30 22 C 1.786178 0.412500 0.000000 0
M  V30 23 C 1.071706 -0.000000 0.000000 0
M  V30 24 C 1.071706 -0.825000 0.000000 0
M  V30 25 C 1.786178 -1.237501 0.000000 0
M  V30 26 C 2.500649 -0.825000 0.000000 0
M  V30 27 C -0.357236 -2.475001 0.000000 0
M  V30 28 C -1.071707 -2.062500 0.000000 0
M  V30 29 C -1.071707 -1.237501 0.000000 0
M  V30 30 C -0.357236 -0.825000 0.000000 0
M  V30 31 S -0.357236 -0.000000 0.000000 0
M  V30 32 O 4.644063 0.412500 0.000000 0
M  V30 33 O -1.786177 -0.825001 0.000000 0
M  V30 34 O 3.215120 1.237500 0.000000 0
M  V30 END ATOM
M  V30 BEGIN BOND
M  V30 1 1 2 3
M  V30 2 1 1 3
M  V30 3 2 1 4
M  V30 4 1 1 5
M  V30 5 1 2 6
M  V30 6 1 6 7
M  V30 7 1 7 8
M  V30 8 2 6 9
M  V30 9 1 7 10
M  V30 10 2 11 12
M  V30 11 1 12 13
M  V30 12 2 13 14
M  V30 13 1 14 15
M  V30 14 2 15 16
M  V30 15 1 16 17
M  V30 16 2 17 18
M  V30 17 1 18 19
M  V30 18 1 19 20
M  V30 19 1 20 21
M  V30 20 2 21 22
M  V30 21 1 22 23
M  V30 22 2 23 24
M  V30 23 1 11 24
M  V30 24 1 24 25
M  V30 25 1 14 25
M  V30 26 2 25 26
M  V30 27 1 17 26
M  V30 28 1 21 26
M  V30 29 2 27 28
M  V30 30 1 28 29
M  V30 31 1 29 30
M  V30 32 1 30 11
M  V30 33 1 27 12
M  V30 34 1 31 8
M  V30 35 1 30 31
M  V30 36 1 19 32
M  V30 37 1 29 33
M  V30 38 1 20 34
M  V30 END BOND
M  V30 END CTAB
M  END
