# Supplementary material for: Exposure of Polycyclic Aromatic Hydrocarbons (PAHs) and Crude Oil to Atlantic Haddock (Melanogrammus aeglefinus): A Unique Snapshot of the Mercapturic Acid Pathway
Source: Environ Sci Technol. 2024 Aug 5;58(33):14855–63. doi: 10.1021/acs.est.4c05112 (PMC11340023; doi:10.1021/acs.est.4c05112)
Supplement: Supplementary file 2 — es4c05112_si_002.zip [file es4c05112_si_002.zip › library/mol/Chrysene cysteine.mol]

Chrysene cysteine II.mol
  ChemDraw04222408202D

  0  0  0     0  0              0 V3000
M  V30 BEGIN CTAB
M  V30 COUNTS 28 31 0 0 0
M  V30 BEGIN ATOM
M  V30 1 C 0.357235 1.031250 0.000000 0
M  V30 2 C 1.071706 0.618750 0.000000 0
M  V30 3 C 1.071706 -0.206250 0.000000 0
M  V30 4 C 0.357235 -0.618750 0.000000 0
M  V30 5 C -0.357235 -0.206250 0.000000 0
M  V30 6 C -1.071706 -0.618750 0.000000 0
M  V30 7 C -1.071706 -1.443750 0.000000 0
M  V30 8 C -1.786177 -1.856250 0.000000 0
M  V30 9 C -2.500649 -1.443750 0.000000 0
M  V30 10 C -3.215118 -1.856250 0.000000 0
M  V30 11 C -3.929591 -1.443750 0.000000 0
M  V30 12 C -3.929591 -0.618750 0.000000 0
M  V30 13 C -3.215118 -0.206250 0.000000 0
M  V30 14 C -2.500649 -0.618750 0.000000 0
M  V30 15 C -1.786177 -0.206250 0.000000 0
M  V30 16 C -1.786177 0.618750 0.000000 0
M  V30 17 C -1.071706 1.031250 0.000000 0
M  V30 18 C -0.357235 0.618750 0.000000 0
M  V30 19 C 3.929590 0.618750 0.000000 0
M  V30 20 N 3.215118 1.856249 0.000000 0
M  V30 21 C 3.215118 1.031250 0.000000 0
M  V30 22 C 2.500648 0.618750 0.000000 0
M  V30 23 S 1.786177 1.031250 0.000000 0
M  V30 24 O 3.929590 -0.206250 0.000000 0
M  V30 25 O 4.644060 1.031250 0.000000 0
M  V30 26 O -3.215118 0.618750 0.000000 0
M  V30 27 O -4.644060 -0.206250 0.000000 0
M  V30 28 O 0.357236 1.856250 0.000000 0
M  V30 END ATOM
M  V30 BEGIN BOND
M  V30 1 1 1 2
M  V30 2 1 2 3
M  V30 3 2 3 4
M  V30 4 1 4 5
M  V30 5 1 5 6
M  V30 6 2 6 7
M  V30 7 1 7 8
M  V30 8 2 8 9
M  V30 9 1 9 10
M  V30 10 2 10 11
M  V30 11 1 11 12
M  V30 12 1 12 13
M  V30 13 1 13 14
M  V30 14 1 9 14
M  V30 15 2 14 15
M  V30 16 1 6 15
M  V30 17 1 15 16
M  V30 18 2 16 17
M  V30 19 1 17 18
M  V30 20 2 5 18
M  V30 21 1 1 18
M  V30 22 1 20 21
M  V30 23 1 19 21
M  V30 24 1 22 23
M  V30 25 2 19 24
M  V30 26 1 19 25
M  V30 27 1 21 22
M  V30 28 1 23 2
M  V30 29 1 13 26
M  V30 30 1 12 27
M  V30 31 1 1 28
M  V30 END BOND
M  V30 END CTAB
M  END
