# Supplementary material for: Exposure of Polycyclic Aromatic Hydrocarbons (PAHs) and Crude Oil to Atlantic Haddock (Melanogrammus aeglefinus): A Unique Snapshot of the Mercapturic Acid Pathway
Source: Environ Sci Technol. 2024 Aug 5;58(33):14855–63. doi: 10.1021/acs.est.4c05112 (PMC11340023; doi:10.1021/acs.est.4c05112)
Supplement: Supplementary file 2 — es4c05112_si_002.zip [file es4c05112_si_002.zip › library/mol/Chrysene cysteinylglycine I B.mol]

Chrysene cysteinylglycine I B.mol.sb-cf5d4b74-CCMmVX
  ChemDraw04102410522D

  0  0  0     0  0              0 V3000
M  V30 BEGIN CTAB
M  V30 COUNTS 29 32 0 0 0
M  V30 BEGIN ATOM
M  V30 1 O 1.426560 0.205906 0.000000 0
M  V30 2 C 1.426560 -0.617719 0.000000 0
M  V30 3 N 2.139840 -1.029531 0.000000 0
M  V30 4 C 2.853121 -0.617719 0.000000 0
M  V30 5 C 3.566401 -1.029531 0.000000 0
M  V30 6 O 4.279681 -0.617719 0.000000 0
M  V30 7 O 3.566401 -1.853156 0.000000 0
M  V30 8 C 0.713280 -1.029531 0.000000 0
M  V30 9 C 0.000000 -0.617719 0.000000 0
M  V30 10 S -0.713280 -1.029531 0.000000 0
M  V30 11 N 0.713280 -1.853156 0.000000 0
M  V30 12 C -3.566401 -1.029531 0.000000 0
M  V30 13 C -4.279681 -0.617719 0.000000 0
M  V30 14 C -4.279681 0.205906 0.000000 0
M  V30 15 C -3.566401 0.617719 0.000000 0
M  V30 16 C -2.853121 0.205906 0.000000 0
M  V30 17 C -2.139840 0.617719 0.000000 0
M  V30 18 C -2.139840 1.441344 0.000000 0
M  V30 19 C -1.426560 1.853156 0.000000 0
M  V30 20 C -0.713280 1.441344 0.000000 0
M  V30 21 C 0.000000 1.853156 0.000000 0
M  V30 22 C 0.713280 1.441344 0.000000 0
M  V30 23 C 0.713280 0.617719 0.000000 0
M  V30 24 C 0.000000 0.205906 0.000000 0
M  V30 25 C -0.713280 0.617719 0.000000 0
M  V30 26 C -1.426560 0.205906 0.000000 0
M  V30 27 C -1.426560 -0.617719 0.000000 0
M  V30 28 C -2.139840 -1.029531 0.000000 0
M  V30 29 C -2.853121 -0.617719 0.000000 0
M  V30 END ATOM
M  V30 BEGIN BOND
M  V30 1 2 1 2
M  V30 2 1 2 3
M  V30 3 1 3 4
M  V30 4 1 4 5
M  V30 5 1 5 6
M  V30 6 2 5 7
M  V30 7 1 2 8
M  V30 8 1 8 9
M  V30 9 1 9 10
M  V30 10 1 8 11
M  V30 11 1 12 13
M  V30 12 2 13 14
M  V30 13 1 14 15
M  V30 14 2 15 16
M  V30 15 1 16 17
M  V30 16 2 17 18
M  V30 17 1 18 19
M  V30 18 2 19 20
M  V30 19 1 20 21
M  V30 20 2 21 22
M  V30 21 1 22 23
M  V30 22 2 23 24
M  V30 23 1 24 25
M  V30 24 1 20 25
M  V30 25 2 25 26
M  V30 26 1 17 26
M  V30 27 1 26 27
M  V30 28 2 27 28
M  V30 29 1 28 29
M  V30 30 1 16 29
M  V30 31 2 12 29
M  V30 32 1 10 27
M  V30 END BOND
M  V30 END CTAB
M  END
