# Supplementary material for: Exposure of Polycyclic Aromatic Hydrocarbons (PAHs) and Crude Oil to Atlantic Haddock (Melanogrammus aeglefinus): A Unique Snapshot of the Mercapturic Acid Pathway
Source: Environ Sci Technol. 2024 Aug 5;58(33):14855–63. doi: 10.1021/acs.est.4c05112 (PMC11340023; doi:10.1021/acs.est.4c05112)
Supplement: Supplementary file 2 — es4c05112_si_002.zip [file es4c05112_si_002.zip › library/mol/Chrysene glutathione I B.mol]

Chrysene glutathione I B.mol.sb-cf5d4b74-UGklUf
  ChemDraw04102411072D

  0  0  0     0  0              0 V3000
M  V30 BEGIN CTAB
M  V30 COUNTS 39 42 0 0 0
M  V30 BEGIN ATOM
M  V30 1 O 1.428942 -1.650000 0.000000 0
M  V30 2 C 0.714471 -1.237500 0.000000 0
M  V30 3 N 0.000000 -1.650000 0.000000 0
M  V30 4 C 0.000000 -2.475000 0.000000 0
M  V30 5 C -0.714471 -2.887500 0.000000 0
M  V30 6 O -0.714471 -3.712500 0.000000 0
M  V30 7 O -1.428942 -2.475000 0.000000 0
M  V30 8 C 0.714471 -0.412500 0.000000 0
M  V30 9 C 0.000000 -0.000000 0.000000 0
M  V30 10 S 0.000000 0.825000 0.000000 0
M  V30 11 N 1.428942 -0.000000 0.000000 0
M  V30 12 C 1.428942 0.825000 0.000000 0
M  V30 13 C 2.143413 1.237500 0.000000 0
M  V30 14 C 2.143413 2.062500 0.000000 0
M  V30 15 C 2.857884 2.475000 0.000000 0
M  V30 16 N 3.572355 2.062500 0.000000 0
M  V30 17 C 2.857884 3.300000 0.000000 0
M  V30 18 O 3.572355 3.712500 0.000000 0
M  V30 19 O 2.143413 3.712500 0.000000 0
M  V30 20 O 0.714471 1.237500 0.000000 0
M  V30 21 C -2.857884 0.825000 0.000000 0
M  V30 22 C -3.572355 1.237500 0.000000 0
M  V30 23 C -3.572355 2.062500 0.000000 0
M  V30 24 C -2.857884 2.475000 0.000000 0
M  V30 25 C -2.143413 2.062500 0.000000 0
M  V30 26 C -1.428942 2.475000 0.000000 0
M  V30 27 C -1.428942 3.300000 0.000000 0
M  V30 28 C -0.714471 3.712500 0.000000 0
M  V30 29 C 0.000000 3.300000 0.000000 0
M  V30 30 C 0.714471 3.712500 0.000000 0
M  V30 31 C 1.428942 3.300000 0.000000 0
M  V30 32 C 1.428942 2.475000 0.000000 0
M  V30 33 C 0.714471 2.062500 0.000000 0
M  V30 34 C 0.000000 2.475000 0.000000 0
M  V30 35 C -0.714471 2.062500 0.000000 0
M  V30 36 C -0.714471 1.237500 0.000000 0
M  V30 37 C -1.428942 0.825000 0.000000 0
M  V30 38 C -2.143413 1.237500 0.000000 0
M  V30 39 O -1.428942 0.000000 0.000000 0
M  V30 END ATOM
M  V30 BEGIN BOND
M  V30 1 2 1 2
M  V30 2 1 2 3
M  V30 3 1 3 4
M  V30 4 1 4 5
M  V30 5 1 5 6
M  V30 6 2 5 7
M  V30 7 1 2 8
M  V30 8 1 8 9
M  V30 9 1 9 10
M  V30 10 1 8 11
M  V30 11 1 11 12
M  V30 12 1 12 13
M  V30 13 1 13 14
M  V30 14 1 14 15
M  V30 15 1 15 16
M  V30 16 1 15 17
M  V30 17 1 17 18
M  V30 18 2 17 19
M  V30 19 2 12 20
M  V30 20 1 21 22
M  V30 21 2 22 23
M  V30 22 1 23 24
M  V30 23 2 24 25
M  V30 24 1 25 26
M  V30 25 2 26 27
M  V30 26 1 27 28
M  V30 27 2 28 29
M  V30 28 1 29 30
M  V30 29 2 30 31
M  V30 30 1 31 32
M  V30 31 2 32 33
M  V30 32 1 33 34
M  V30 33 1 29 34
M  V30 34 2 34 35
M  V30 35 1 26 35
M  V30 36 1 35 36
M  V30 37 1 36 37
M  V30 38 1 37 38
M  V30 39 1 25 38
M  V30 40 2 21 38
M  V30 41 1 10 36
M  V30 42 1 37 39
M  V30 END BOND
M  V30 END CTAB
M  END
