# Supplementary material for: Exposure of Polycyclic Aromatic Hydrocarbons (PAHs) and Crude Oil to Atlantic Haddock (Melanogrammus aeglefinus): A Unique Snapshot of the Mercapturic Acid Pathway
Source: Environ Sci Technol. 2024 Aug 5;58(33):14855–63. doi: 10.1021/acs.est.4c05112 (PMC11340023; doi:10.1021/acs.est.4c05112)
Supplement: Supplementary file 2 — es4c05112_si_002.zip [file es4c05112_si_002.zip › library/mol/Dibenz(a,h)anthracene glutathione I A.mol]

Dibenz(a,h)anthracene glutathione I A.mol.sb-cf5d4b74-ireYuW
  ChemDraw04092420502D

  0  0  0     0  0              0 V3000
M  V30 BEGIN CTAB
M  V30 COUNTS 43 47 0 0 0
M  V30 BEGIN ATOM
M  V30 1 O -1.428942 3.093750 0.000000 0
M  V30 2 C -1.428942 2.268750 0.000000 0
M  V30 3 N -2.143413 1.856250 0.000000 0
M  V30 4 C -2.857884 2.268750 0.000000 0
M  V30 5 C -3.572355 1.856250 0.000000 0
M  V30 6 O -4.286826 2.268750 0.000000 0
M  V30 7 O -3.572355 1.031250 0.000000 0
M  V30 8 C -0.714471 1.856250 0.000000 0
M  V30 9 C -0.714471 1.031250 0.000000 0
M  V30 10 S -1.428942 0.618750 0.000000 0
M  V30 11 N -0.000000 2.268750 0.000000 0
M  V30 12 C 0.714471 1.856250 0.000000 0
M  V30 13 C 1.428942 2.268750 0.000000 0
M  V30 14 C 2.143413 1.856250 0.000000 0
M  V30 15 C 2.857884 2.268750 0.000000 0
M  V30 16 N 2.857884 3.093750 0.000000 0
M  V30 17 C 3.572355 1.856250 0.000000 0
M  V30 18 O 4.286826 2.268750 0.000000 0
M  V30 19 O 3.572355 1.031250 0.000000 0
M  V30 20 O 0.714471 1.031250 0.000000 0
M  V30 21 C 1.428942 -0.206250 0.000000 0
M  V30 22 C 2.143413 -0.618750 0.000000 0
M  V30 23 C 2.143413 -1.443750 0.000000 0
M  V30 24 C 1.428942 -1.856250 0.000000 0
M  V30 25 C 0.714471 -1.443750 0.000000 0
M  V30 26 C -0.000000 -1.856250 0.000000 0
M  V30 27 C -0.714471 -1.443750 0.000000 0
M  V30 28 C -1.428942 -1.856250 0.000000 0
M  V30 29 C -2.143413 -1.443750 0.000000 0
M  V30 30 C -2.143413 -0.618750 0.000000 0
M  V30 31 C -1.428942 -0.206250 0.000000 0
M  V30 32 C -0.714471 -0.618750 0.000000 0
M  V30 33 C -0.000000 -0.206250 0.000000 0
M  V30 34 C 0.714471 -0.618750 0.000000 0
M  V30 35 C 2.857884 -0.206250 0.000000 0
M  V30 36 C 2.857884 0.618750 0.000000 0
M  V30 37 C 2.143413 1.031250 0.000000 0
M  V30 38 C 1.428942 0.618750 0.000000 0
M  V30 39 C -2.857884 -1.856250 0.000000 0
M  V30 40 C -2.857884 -2.681250 0.000000 0
M  V30 41 C -2.143413 -3.093750 0.000000 0
M  V30 42 C -1.428942 -2.681250 0.000000 0
M  V30 43 O -2.857884 -0.206250 0.000000 0
M  V30 END ATOM
M  V30 BEGIN BOND
M  V30 1 2 1 2
M  V30 2 1 2 3
M  V30 3 1 3 4
M  V30 4 1 4 5
M  V30 5 1 5 6
M  V30 6 2 5 7
M  V30 7 1 2 8
M  V30 8 1 8 9
M  V30 9 1 9 10
M  V30 10 1 8 11
M  V30 11 1 11 12
M  V30 12 1 12 13
M  V30 13 1 13 14
M  V30 14 1 14 15
M  V30 15 1 15 16
M  V30 16 1 15 17
M  V30 17 1 17 18
M  V30 18 2 17 19
M  V30 19 2 12 20
M  V30 20 1 21 22
M  V30 21 1 22 23
M  V30 22 2 23 24
M  V30 23 1 24 25
M  V30 24 2 25 26
M  V30 25 1 26 27
M  V30 26 1 27 28
M  V30 27 2 28 29
M  V30 28 1 29 30
M  V30 29 1 30 31
M  V30 30 1 31 32
M  V30 31 2 27 32
M  V30 32 1 32 33
M  V30 33 2 33 34
M  V30 34 1 25 34
M  V30 35 1 21 34
M  V30 36 1 35 36
M  V30 37 2 36 37
M  V30 38 1 37 38
M  V30 39 2 38 21
M  V30 40 2 35 22
M  V30 41 2 39 40
M  V30 42 1 40 41
M  V30 43 2 41 42
M  V30 44 1 42 28
M  V30 45 1 39 29
M  V30 46 1 30 43
M  V30 47 1 31 10
M  V30 END BOND
M  V30 END CTAB
M  END
