# Supplementary material for: Exposure of Polycyclic Aromatic Hydrocarbons (PAHs) and Crude Oil to Atlantic Haddock (Melanogrammus aeglefinus): A Unique Snapshot of the Mercapturic Acid Pathway
Source: Environ Sci Technol. 2024 Aug 5;58(33):14855–63. doi: 10.1021/acs.est.4c05112 (PMC11340023; doi:10.1021/acs.est.4c05112)
Supplement: Supplementary file 2 — es4c05112_si_002.zip [file es4c05112_si_002.zip › library/mol/Dibenz(a,h)anthracene glutathione I B.mol]

Dibenz(a,h)anthracene glutathione I B.mol.sb-cf5d4b74-NlWliH
  ChemDraw04092420512D

  0  0  0     0  0              0 V3000
M  V30 BEGIN CTAB
M  V30 COUNTS 43 47 0 0 0
M  V30 BEGIN ATOM
M  V30 1 C -0.713280 -1.441343 0.000000 0
M  V30 2 C 0.000000 -1.853156 0.000000 0
M  V30 3 C 0.000000 -2.676782 0.000000 0
M  V30 4 C -0.713280 -3.088594 0.000000 0
M  V30 5 C -1.426560 -2.676782 0.000000 0
M  V30 6 C -2.139840 -3.088594 0.000000 0
M  V30 7 C -2.853121 -2.676782 0.000000 0
M  V30 8 C -3.566401 -3.088594 0.000000 0
M  V30 9 C -4.279681 -2.676782 0.000000 0
M  V30 10 C -4.279681 -1.853156 0.000000 0
M  V30 11 C -3.566401 -1.441343 0.000000 0
M  V30 12 C -2.853121 -1.853156 0.000000 0
M  V30 13 C -2.139840 -1.441344 0.000000 0
M  V30 14 C -1.426560 -1.853156 0.000000 0
M  V30 15 C 0.713280 -1.441343 0.000000 0
M  V30 16 C 0.713280 -0.617719 0.000000 0
M  V30 17 C 0.000000 -0.205907 0.000000 0
M  V30 18 C -0.713280 -0.617719 0.000000 0
M  V30 19 C -4.992961 -3.088594 0.000000 0
M  V30 20 C -4.992961 -3.912219 0.000000 0
M  V30 21 C -4.279681 -4.324031 0.000000 0
M  V30 22 C -3.566401 -3.912219 0.000000 0
M  V30 23 O 2.139840 -0.617719 0.000000 0
M  V30 24 O 3.566400 -3.088594 0.000000 0
M  V30 25 O 4.992961 -3.088594 0.000000 0
M  V30 26 C 4.279680 -2.676781 0.000000 0
M  V30 27 N 4.992961 -1.441344 0.000000 0
M  V30 28 C 4.279680 -1.853156 0.000000 0
M  V30 29 C 3.566400 -1.441344 0.000000 0
M  V30 30 C 3.566400 -0.617719 0.000000 0
M  V30 31 C 2.853120 -0.205907 0.000000 0
M  V30 32 N 2.853120 0.617718 0.000000 0
M  V30 33 S 1.426560 -0.205907 0.000000 0
M  V30 34 C 1.426560 0.617718 0.000000 0
M  V30 35 C 2.139840 1.029531 0.000000 0
M  V30 36 O -0.000000 3.088594 0.000000 0
M  V30 37 O 0.713280 4.324031 0.000000 0
M  V30 38 C 0.713280 3.500406 0.000000 0
M  V30 39 C 1.426560 3.088594 0.000000 0
M  V30 40 N 1.426560 2.264969 0.000000 0
M  V30 41 C 2.139840 1.853156 0.000000 0
M  V30 42 O 2.853120 2.264969 0.000000 0
M  V30 43 O 1.426560 -1.853156 0.000000 0
M  V30 END ATOM
M  V30 BEGIN BOND
M  V30 1 2 31 23
M  V30 2 2 26 24
M  V30 3 1 26 25
M  V30 4 1 28 26
M  V30 5 1 28 27
M  V30 6 1 29 28
M  V30 7 1 30 29
M  V30 8 1 31 30
M  V30 9 1 32 31
M  V30 10 1 35 32
M  V30 11 1 34 33
M  V30 12 1 35 34
M  V30 13 1 41 35
M  V30 14 2 38 36
M  V30 15 1 38 37
M  V30 16 1 39 38
M  V30 17 1 40 39
M  V30 18 1 41 40
M  V30 19 2 42 41
M  V30 20 2 1 2
M  V30 21 1 2 3
M  V30 22 2 3 4
M  V30 23 1 4 5
M  V30 24 2 5 6
M  V30 25 1 6 7
M  V30 26 2 7 8
M  V30 27 1 8 9
M  V30 28 2 9 10
M  V30 29 1 10 11
M  V30 30 2 11 12
M  V30 31 1 7 12
M  V30 32 1 12 13
M  V30 33 2 13 14
M  V30 34 1 5 14
M  V30 35 1 1 14
M  V30 36 1 15 16
M  V30 37 1 16 17
M  V30 38 2 17 18
M  V30 39 1 18 1
M  V30 40 1 15 2
M  V30 41 2 19 20
M  V30 42 1 20 21
M  V30 43 2 21 22
M  V30 44 1 22 8
M  V30 45 1 19 9
M  V30 46 1 15 43
M  V30 47 1 33 16
M  V30 END BOND
M  V30 END CTAB
M  END
