# Supplementary material for: Exposure of Polycyclic Aromatic Hydrocarbons (PAHs) and Crude Oil to Atlantic Haddock (Melanogrammus aeglefinus): A Unique Snapshot of the Mercapturic Acid Pathway
Source: Environ Sci Technol. 2024 Aug 5;58(33):14855–63. doi: 10.1021/acs.est.4c05112 (PMC11340023; doi:10.1021/acs.est.4c05112)
Supplement: Supplementary file 2 — es4c05112_si_002.zip [file es4c05112_si_002.zip › library/mol/Dibenz(a,h)anthracene glutathione II.mol]

Dibenz(a,h)anthracene glutathione III.mol.sb-cf5d4b74-kyMJPJ
  ChemDraw04092420482D

  0  0  0     0  0              0 V3000
M  V30 BEGIN CTAB
M  V30 COUNTS 45 49 0 0 0
M  V30 BEGIN ATOM
M  V30 1 C -0.714471 -1.443750 0.000000 0
M  V30 2 C -0.000001 -1.856250 0.000000 0
M  V30 3 C -0.000001 -2.681251 0.000000 0
M  V30 4 C -0.714471 -3.093751 0.000000 0
M  V30 5 C -1.428943 -2.681251 0.000000 0
M  V30 6 C -2.143412 -3.093751 0.000000 0
M  V30 7 C -2.857883 -2.681251 0.000000 0
M  V30 8 C -3.572354 -3.093751 0.000000 0
M  V30 9 C -4.286825 -2.681251 0.000000 0
M  V30 10 C -4.286825 -1.856250 0.000000 0
M  V30 11 C -3.572354 -1.443750 0.000000 0
M  V30 12 C -2.857883 -1.856250 0.000000 0
M  V30 13 C -2.143412 -1.443750 0.000000 0
M  V30 14 C -1.428943 -1.856250 0.000000 0
M  V30 15 C 0.714469 -1.443750 0.000000 0
M  V30 16 C 0.714469 -0.618750 0.000000 0
M  V30 17 C -0.000001 -0.206251 0.000000 0
M  V30 18 C -0.714471 -0.618750 0.000000 0
M  V30 19 C -5.001296 -3.093751 0.000000 0
M  V30 20 C -5.001296 -3.918749 0.000000 0
M  V30 21 C -4.286825 -4.331250 0.000000 0
M  V30 22 C -3.572354 -3.918749 0.000000 0
M  V30 23 O 4.286825 -0.206250 0.000000 0
M  V30 24 C 3.572354 -0.618750 0.000000 0
M  V30 25 N 3.572354 -1.443750 0.000000 0
M  V30 26 C 4.286825 -1.856250 0.000000 0
M  V30 27 C 4.286825 -2.681250 0.000000 0
M  V30 28 O 5.001296 -3.093750 0.000000 0
M  V30 29 O 3.572354 -3.093750 0.000000 0
M  V30 30 C 2.857882 -0.206250 0.000000 0
M  V30 31 C 2.143411 -0.618750 0.000000 0
M  V30 32 S 1.428940 -0.206250 0.000000 0
M  V30 33 N 2.857882 0.618750 0.000000 0
M  V30 34 C 2.143411 1.031250 0.000000 0
M  V30 35 C 2.143411 1.856250 0.000000 0
M  V30 36 C 1.428940 2.268750 0.000000 0
M  V30 37 C 1.428940 3.093750 0.000000 0
M  V30 38 N 2.143411 3.506250 0.000000 0
M  V30 39 C 0.714469 3.506250 0.000000 0
M  V30 40 O 0.714469 4.331250 0.000000 0
M  V30 41 O -0.000001 3.093750 0.000000 0
M  V30 42 O 1.428940 0.618750 0.000000 0
M  V30 43 O -5.001296 -1.443750 0.000000 0
M  V30 44 O -3.572354 -0.618750 0.000000 0
M  V30 45 O 1.428940 -1.856250 0.000000 0
M  V30 END ATOM
M  V30 BEGIN BOND
M  V30 1 2 1 2
M  V30 2 1 2 3
M  V30 3 2 3 4
M  V30 4 1 4 5
M  V30 5 2 5 6
M  V30 6 1 6 7
M  V30 7 1 7 8
M  V30 8 1 8 9
M  V30 9 1 9 10
M  V30 10 1 10 11
M  V30 11 1 11 12
M  V30 12 2 7 12
M  V30 13 1 12 13
M  V30 14 2 13 14
M  V30 15 1 5 14
M  V30 16 1 1 14
M  V30 17 1 15 16
M  V30 18 1 16 17
M  V30 19 2 17 18
M  V30 20 1 18 1
M  V30 21 1 15 2
M  V30 22 1 19 20
M  V30 23 2 20 21
M  V30 24 1 21 22
M  V30 25 2 22 8
M  V30 26 2 19 9
M  V30 27 2 23 24
M  V30 28 1 24 25
M  V30 29 1 25 26
M  V30 30 1 26 27
M  V30 31 1 27 28
M  V30 32 2 27 29
M  V30 33 1 24 30
M  V30 34 1 30 31
M  V30 35 1 31 32
M  V30 36 1 30 33
M  V30 37 1 33 34
M  V30 38 1 34 35
M  V30 39 1 35 36
M  V30 40 1 36 37
M  V30 41 1 37 38
M  V30 42 1 37 39
M  V30 43 1 39 40
M  V30 44 2 39 41
M  V30 45 2 34 42
M  V30 46 1 10 43
M  V30 47 1 11 44
M  V30 48 1 15 45
M  V30 49 1 16 32
M  V30 END BOND
M  V30 END CTAB
M  END
