# Supplementary material for: Exposure of Polycyclic Aromatic Hydrocarbons (PAHs) and Crude Oil to Atlantic Haddock (Melanogrammus aeglefinus): A Unique Snapshot of the Mercapturic Acid Pathway
Source: Environ Sci Technol. 2024 Aug 5;58(33):14855–63. doi: 10.1021/acs.est.4c05112 (PMC11340023; doi:10.1021/acs.est.4c05112)
Supplement: Supplementary file 2 — es4c05112_si_002.zip [file es4c05112_si_002.zip › library/mol/Phenanthrene cysteinylglycine.mol]

Phenanthrene cysteinylglycine A.mol.sb-cf5d4b74-WSZSWd
  ChemDraw04092420262D

  0  0  0     0  0              0 V3000
M  V30 BEGIN CTAB
M  V30 COUNTS 25 27 0 0 0
M  V30 BEGIN ATOM
M  V30 1 N 0.000000 1.850063 0.000000 0
M  V30 2 S 1.424179 1.027813 0.000000 0
M  V30 3 C 0.712090 0.616688 0.000000 0
M  V30 4 C 0.000000 1.027813 0.000000 0
M  V30 5 O -2.848358 1.850063 0.000000 0
M  V30 6 O -3.560447 0.616688 0.000000 0
M  V30 7 C -2.848358 1.027813 0.000000 0
M  V30 8 C -2.136268 0.616688 0.000000 0
M  V30 9 N -1.424179 1.027813 0.000000 0
M  V30 10 C -0.712090 0.616688 0.000000 0
M  V30 11 O -0.712090 -0.205562 0.000000 0
M  V30 12 C 1.424179 -1.438937 0.000000 0
M  V30 13 C 2.136268 -1.850063 0.000000 0
M  V30 14 C 2.848358 -1.438937 0.000000 0
M  V30 15 C 2.848358 -0.616687 0.000000 0
M  V30 16 C 3.560447 -0.205562 0.000000 0
M  V30 17 C 3.560447 0.616688 0.000000 0
M  V30 18 C 2.848358 1.027813 0.000000 0
M  V30 19 C 2.136268 0.616688 0.000000 0
M  V30 20 C 2.136268 -0.205562 0.000000 0
M  V30 21 C 1.424179 -0.616687 0.000000 0
M  V30 22 C 0.712090 -0.205562 0.000000 0
M  V30 23 C 0.000000 -0.616687 0.000000 0
M  V30 24 C 0.000000 -1.438937 0.000000 0
M  V30 25 C 0.712090 -1.850063 0.000000 0
M  V30 END ATOM
M  V30 BEGIN BOND
M  V30 1 1 4 1
M  V30 2 1 3 2
M  V30 3 1 4 3
M  V30 4 1 10 4
M  V30 5 2 7 5
M  V30 6 1 7 6
M  V30 7 1 8 7
M  V30 8 1 9 8
M  V30 9 1 10 9
M  V30 10 2 11 10
M  V30 11 1 21 12
M  V30 12 2 25 12
M  V30 13 1 13 12
M  V30 14 2 14 13
M  V30 15 1 15 14
M  V30 16 1 20 15
M  V30 17 2 16 15
M  V30 18 1 17 16
M  V30 19 2 18 17
M  V30 20 1 19 18
M  V30 21 2 20 19
M  V30 22 1 21 20
M  V30 23 2 22 21
M  V30 24 1 23 22
M  V30 25 2 24 23
M  V30 26 1 25 24
M  V30 27 1 19 2
M  V30 END BOND
M  V30 END CTAB
M  END
