# Supplementary material for: Exposure of Polycyclic Aromatic Hydrocarbons (PAHs) and Crude Oil to Atlantic Haddock (Melanogrammus aeglefinus): A Unique Snapshot of the Mercapturic Acid Pathway
Source: Environ Sci Technol. 2024 Aug 5;58(33):14855–63. doi: 10.1021/acs.est.4c05112 (PMC11340023; doi:10.1021/acs.est.4c05112)
Supplement: Supplementary file 2 — es4c05112_si_002.zip [file es4c05112_si_002.zip › library/mol/Phenanthrene glutathione.mol]

Phenanthrene glutathione A.mol.sb-cf5d4b74-12V42P
  ChemDraw04092420142D

  0  0  0     0  0              0 V3000
M  V30 BEGIN CTAB
M  V30 COUNTS 36 38 0 0 0
M  V30 BEGIN ATOM
M  V30 1 C -0.357236 0.000000 0.000000 0
M  V30 2 C -0.357236 0.824998 0.000000 0
M  V30 3 C -1.071708 1.237499 0.000000 0
M  V30 4 C -1.786178 0.824998 0.000000 0
M  V30 5 C -1.786178 -0.000002 0.000000 0
M  V30 6 C -2.500650 -0.412500 0.000000 0
M  V30 7 C -3.215118 -0.000001 0.000000 0
M  V30 8 C -3.929590 -0.412500 0.000000 0
M  V30 9 C -3.929590 -1.237501 0.000000 0
M  V30 10 C -3.215119 -1.650001 0.000000 0
M  V30 11 C -2.500650 -1.237501 0.000000 0
M  V30 12 C -1.786178 -1.650001 0.000000 0
M  V30 13 C -1.071708 -1.237501 0.000000 0
M  V30 14 C -1.071708 -0.412500 0.000000 0
M  V30 15 S 0.357235 -0.412500 0.000000 0
M  V30 16 O 2.500648 -1.650000 0.000000 0
M  V30 17 C 1.786177 -1.237500 0.000000 0
M  V30 18 N 1.071706 -1.650000 0.000000 0
M  V30 19 C 1.071706 -2.475000 0.000000 0
M  V30 20 C 0.357235 -2.887500 0.000000 0
M  V30 21 O 0.357235 -3.712500 0.000000 0
M  V30 22 O -0.357236 -2.475000 0.000000 0
M  V30 23 C 1.786177 -0.412500 0.000000 0
M  V30 24 C 1.071706 0.000000 0.000000 0
M  V30 25 N 2.500648 0.000000 0.000000 0
M  V30 26 C 2.500648 0.825000 0.000000 0
M  V30 27 C 3.215119 1.237500 0.000000 0
M  V30 28 C 3.215119 2.062500 0.000000 0
M  V30 29 C 3.929590 2.475000 0.000000 0
M  V30 30 N 4.644061 2.062500 0.000000 0
M  V30 31 C 3.929590 3.300000 0.000000 0
M  V30 32 O 4.644061 3.712500 0.000000 0
M  V30 33 O 3.215119 3.712500 0.000000 0
M  V30 34 O 1.786177 1.237500 0.000000 0
M  V30 35 O -3.215118 0.824999 0.000000 0
M  V30 36 O -4.644061 0.000000 0.000000 0
M  V30 END ATOM
M  V30 BEGIN BOND
M  V30 1 1 1 2
M  V30 2 2 2 3
M  V30 3 1 3 4
M  V30 4 2 4 5
M  V30 5 1 5 6
M  V30 6 1 6 7
M  V30 7 1 7 8
M  V30 8 1 8 9
M  V30 9 2 9 10
M  V30 10 1 10 11
M  V30 11 2 6 11
M  V30 12 1 11 12
M  V30 13 2 12 13
M  V30 14 1 13 14
M  V30 15 2 1 14
M  V30 16 1 5 14
M  V30 17 1 24 15
M  V30 18 2 16 17
M  V30 19 1 17 18
M  V30 20 1 18 19
M  V30 21 1 19 20
M  V30 22 1 20 21
M  V30 23 2 20 22
M  V30 24 1 17 23
M  V30 25 1 23 24
M  V30 26 1 23 25
M  V30 27 1 25 26
M  V30 28 1 26 27
M  V30 29 1 27 28
M  V30 30 1 28 29
M  V30 31 1 29 30
M  V30 32 1 29 31
M  V30 33 1 31 32
M  V30 34 2 31 33
M  V30 35 2 26 34
M  V30 36 2 7 35
M  V30 37 2 8 36
M  V30 38 1 1 15
M  V30 END BOND
M  V30 END CTAB
M  END
